# Supplementary material for: Novel insights of ferroptosis in atherosclerosis progression
Source: Front Cell Dev Biol. 2026 May 29;14:1851553. doi: 10.3389/fcell.2026.1851553 (PMC13260592; doi:10.3389/fcell.2026.1851553)
Supplement: Supplementary file 1 [file Table1.xlsx]

## Sheet: Sheet1
Table S1 Mechanisms of ferroptosis contributing to the pathogenesis of atherosclerosis.
Hallmark	Cell Type	Molecular Mediators	Role of Ferroptosis	Potential Intervention
Endothelial Dysfunction	Endothelial Cells (ECs)	ROS, MDA, 4-HNE, COX2, VCAM-1	Ox-LDL or iron overload impairs antioxidant defenses (GPX4, SOD).	Ferrostatin-1
		GPX4, SOD, CAT, NO, eNOS	Induces lipid peroxidation, promoting inflammatory mediator release and monocyte adhesion.	Berberine (ACSL4 inh): Suppresses lipid deposition.
Plaque Destabilization	Macrophages (M1 phenotype)	Cytokines (TNF-α, IL-1β, IL-6), MMPs (MMP-1, -3, -9)	M1 macrophages are prone to iron accumulation.	Attenuates lipid peroxidation.
		Ferritin (iron storage), Arginase	Iron overload amplifies inflammation, enhances collagen-degrading MMP secretion, and promotes necrotic core expansion.	Hepcidin modulation: Regulates FPN-mediated iron export.
Vascular Remodeling & Calcification	Vascular Smooth Muscle Cells (VSMCs)	PTGS2 (ferroptosis marker), ROS	Iron overload or GPX4 loss triggers phenotypic switching (contractile to synthetic state).	Liproxstatin-1: Alleviates stiffness.
		HO-1 (driven by HIF-1α), Senescence markers (p53, p21, p16, γH2A.X)	Mitochondrial damage and senescence promote vascular stiffening.	GPX4 Overexpression: Inhibits NCOA4-mediated ferritinophagy via PPARγ. Quercetin: Maintains GSH homeostasis.
Lipid Metabolic Disturbance	Circulating Lipids	Plasma TC, LDL-C, TG	Ferroptosis induction correlates with impaired lipid profiles.	Improves resistance to lipid peroxidation via Nrf2/FSP1.
Inflammatory Amplification	Immune cells & Microenvironment	Pro-inflammatory cytokines (IL-6, IL-1β, TNF-α, IL-18)	Iron deposition promotes cytokine release; inflammation can induce iron accumulation.	Reduce GSH depletion and mitochondrial damage.
		TLR4/NF-κB pathway activation	Promotes foam cell formation and systemic inflammation.	Anti-inflammatory Agents: Potentially combined therapy.
